# Supplementary material for: ﻿Description of two species of the genus Astrodia Verrill, 1899 (Ophiuroidea, Euryalida, Asteronychidae), including a new species from seamounts in the West Pacific
Source: Zookeys. 2022 Oct 4;1123:99–122. doi: 10.3897/zookeys.1123.87397 (PMC9836647; doi:10.3897/zookeys.1123.87397)
Supplement: XML Treatment for Astrodia duospina [file zookeys.1123.87397-treatment1.xml]

<!DOCTYPE tp:taxon-treatment
  PUBLIC "-//TaxonX//DTD Taxonomic Treatment Publishing DTD v0 20100105//EN" "tax-treatment-NSO.dtd">
<tp:taxon-treatment xmlns:tp="http://www.plazi.org/taxpub"><tp:treatment-meta><kwd-group><label>Taxon classification</label><kwd>
                  <named-content content-type="kingdom">Animalia</named-content>
                </kwd><kwd>
                  <named-content content-type="order">Euryalida</named-content>
                </kwd><kwd>
                  <named-content content-type="family">Asteronychidae</named-content>
                </kwd></kwd-group><mixed-citation publication-type="journal"><person-group><name><surname>Xie</surname><given-names>Xiaojun</given-names></name><name><surname>Lu</surname><given-names>Bo</given-names></name><name><surname>Pang</surname><given-names>Jie</given-names></name><name><surname>Zhang</surname><given-names>Dongsheng</given-names></name></person-group><article-title>﻿Description of two species of the genus <italic><tp:taxon-name><tp:taxon-name-part taxon-name-part-type="genus" reg="Astrodia">Astrodia</tp:taxon-name-part></tp:taxon-name></italic> Verrill, 1899 (<tp:taxon-name><tp:taxon-name-part taxon-name-part-type="class">Ophiuroidea</tp:taxon-name-part></tp:taxon-name>, <tp:taxon-name><tp:taxon-name-part taxon-name-part-type="order">Euryalida</tp:taxon-name-part></tp:taxon-name>, <tp:taxon-name><tp:taxon-name-part taxon-name-part-type="family">Asteronychidae</tp:taxon-name-part></tp:taxon-name>), including a new species from seamounts in the West Pacific</article-title><source>Zookeys</source><day>04</day><month>10</month><year>2022</year><volume>1123</volume><fpage>99</fpage><lpage>122</lpage><pub-id pub-id-type="doi">10.3897/zookeys.1123.87397</pub-id></mixed-citation></tp:treatment-meta><tp:nomenclature><label>﻿</label><tp:taxon-name>
                <object-id xmlns:xlink="http://www.w3.org/1999/xlink" content-type="arpha" xlink:type="simple">E3D170A2-8236-54E3-9FF4-42C3EB3D5CB6</object-id>
                <tp:taxon-name-part taxon-name-part-type="genus" reg="Astrodia">Astrodia</tp:taxon-name-part>
                <tp:taxon-name-part taxon-name-part-type="species" reg="duospina">duospina</tp:taxon-name-part>
                <object-id xmlns:xlink="http://www.w3.org/1999/xlink" content-type="zoobank" xlink:type="simple">https://zoobank.org/FC14B3BB-E9BB-4E61-A959-266A0CA733C8</object-id>
              </tp:taxon-name><tp:taxon-status xmlns:xlink="http://www.w3.org/1999/xlink" xlink:type="simple">sp. nov.</tp:taxon-status><xref ref-type="fig" rid="F2">Figs 2</xref><xref ref-type="fig" rid="F3">, 3</xref><xref ref-type="fig" rid="F4">, 4</xref><xref ref-type="fig" rid="F5">, 5</xref><xref ref-type="fig" rid="F6">, 6</xref><xref ref-type="fig" rid="F7">, 7</xref></tp:nomenclature><tp:treatment-sec sec-type="material" id="SECID0ELXAI"><title>Material examined.</title><p><bold><italic>Holotype</italic></bold>: China • 1 specimen; Northwest Pacific, Nazimov Guyot; <named-content xmlns:xlink="http://www.w3.org/1999/xlink" content-type="dwc:verbatimCoordinates" xlink:type="simple"><named-content content-type="geo-json" specific-use="{&#34;type&#34;:&#34;Point&#34;,&#34;coordinates&#34;:[162.821000,15.189000]}" id="NCID0EZXAI" xlink:type="simple">15°11.34'N, 162°49.26'E</named-content></named-content>; depth 2713 m; 16 September 2020; collected by ROV HAILONG III; preserved in alcohol; RSIO61068. <bold><italic>Paratypes</italic></bold>: China • 1 specimen; Northwest Pacific, Nazimov Guyot; <named-content xmlns:xlink="http://www.w3.org/1999/xlink" content-type="dwc:verbatimCoordinates" xlink:type="simple"><named-content content-type="geo-json" specific-use="{&#34;type&#34;:&#34;Point&#34;,&#34;coordinates&#34;:[162.821000,15.189000]}" id="NCID0EEYAI" xlink:type="simple">15°11.34'N, 162°49.26'E</named-content></named-content>; depth 2713 m; 16 September 2020; collected by ROV HAILONG III; preserved in alcohol; RSIO61069 • 1 specimen; Northwest Pacific, Caiwei Guyot; <named-content xmlns:xlink="http://www.w3.org/1999/xlink" content-type="dwc:verbatimCoordinates" xlink:type="simple"><named-content content-type="geo-json" specific-use="{&#34;type&#34;:&#34;Point&#34;,&#34;coordinates&#34;:[154.896167,15.676833]}" id="NCID0EMYAI" xlink:type="simple">15°40.61'N, 154°53.77'E</named-content></named-content>; depth 2744 m; 7 September 2013; collected by HOV JIAOLONG; preserved in alcohol; RSIO31004 • 1 specimen; the Philippine Sea, Kyushu-Palau Ridge, Roischesar Peak; <named-content xmlns:xlink="http://www.w3.org/1999/xlink" content-type="dwc:verbatimCoordinates" xlink:type="simple"><named-content content-type="geo-json" specific-use="{&#34;type&#34;:&#34;Point&#34;,&#34;coordinates&#34;:[134.546833,13.347500]}" id="NCID0EUYAI" xlink:type="simple">13°20.85'N, 134°32.81'E</named-content></named-content>; depth 1900–2000 m; 2 August 2020; collected by ROV HAILONG IV; preserved in alcohol; RSIO59012.</p></tp:treatment-sec><tp:treatment-sec sec-type="diagnosis" id="SECID0EZYAI"><title>Diagnosis.</title><p>Disc raised high above the arm. Aboral disc with plate-shaped external ossicles in the center and on the periphery. Radial shield narrow, longer than wide. Teeth triangular, oral papillae indistinct or underdeveloped. Genital slits short, approximately one-fourth of the height of the disc. Lateral arm plates crescent and not projecting on arms. Arm spines no more than two.</p></tp:treatment-sec><tp:treatment-sec sec-type="description" id="SECID0E5YAI"><title>Description of holotype.</title><p>Disc pentagonal, notched interradial edges, 14 mm in diameter, 4.7 mm in height. Aboral surface almost flat, slightly depressed in the center, entirely covered by thickened skin with plate-shaped external ossicles in the center, about 220 μm long (Fig. <xref ref-type="fig" rid="F3">3A</xref>). Peripheral disc covered with a few plate-shaped external ossicles, similar to those in the center but larger, approximately twice in length. Radial shields narrow, tumid, bar-like, without granules or spines, and almost reach center of disc (Fig. <xref ref-type="fig" rid="F3">3A, B</xref>). Approximately 7.2 mm long and 550 μm wide in the center and 1.1 mm wide at periphery.</p><fig id="F2" position="float" orientation="portrait"><object-id xmlns:xlink="http://www.w3.org/1999/xlink" content-type="doi" xlink:type="simple">10.3897/zookeys.1123.87397.figure2</object-id><object-id xmlns:xlink="http://www.w3.org/1999/xlink" content-type="arpha" xlink:type="simple">E181AC30-1AD8-531D-A008-DFAE9AC453CA</object-id><label>Figure 2.</label><caption><p>In situ and on-board photos of <italic><tp:taxon-name><tp:taxon-name-part taxon-name-part-type="genus" reg="Astrodia">Astrodia</tp:taxon-name-part><tp:taxon-name-part taxon-name-part-type="species" reg="duospina">duospina</tp:taxon-name-part></tp:taxon-name></italic> sp. nov. <bold>A</bold> photo in situ (RSIO61068: the individual below, RSIO61069: the individual above, attached to an unidentified sea pen species) <bold>B</bold> photo on board (RSIO61068: the individual on the left, RSIO61069: the individual on the right) <bold>C, D</bold> photos on board (RSIO31004), aboral side (<bold>C</bold>), oral side (<bold>D</bold>). Scale bars: 10 mm (<bold>B</bold>); 20 mm (<bold>C, D</bold>).</p></caption><graphic xmlns:xlink="http://www.w3.org/1999/xlink" xlink:href="zookeys-1123-099_article-87397__-g002.jpg" position="float" orientation="portrait" xlink:type="simple" id="oo_752851.jpg"><uri content-type="original_file" xlink:type="simple">https://binary.pensoft.net/fig/752851</uri></graphic></fig><fig id="F3" position="float" orientation="portrait"><object-id xmlns:xlink="http://www.w3.org/1999/xlink" content-type="doi" xlink:type="simple">10.3897/zookeys.1123.87397.figure3</object-id><object-id xmlns:xlink="http://www.w3.org/1999/xlink" content-type="arpha" xlink:type="simple">0F2B6DB7-DB97-57FA-873A-3AC7D4A7C127</object-id><label>Figure 3.</label><caption><p>Morphological characters of <italic><tp:taxon-name><tp:taxon-name-part taxon-name-part-type="genus" reg="Astrodia">Astrodia</tp:taxon-name-part><tp:taxon-name-part taxon-name-part-type="species" reg="duospina">duospina</tp:taxon-name-part></tp:taxon-name></italic> sp. nov. (holotype: RSIO61068) <bold>A</bold> aboral view of the disc <bold>B</bold> periphery of the aboral disc <bold>C</bold> oral view of the disc <bold>D</bold> genital silts <bold>E</bold> aboral view of the arms <bold>F</bold> arms spines. Abbreviations: <bold>RS</bold> radial shield; <bold>PO</bold> plate-shaped ossicle; <bold>M</bold> madreporite; <bold>T</bold> teeth; <bold>OT</bold> oral tentacle; <bold>GS</bold> genital slit; <bold>G</bold> gonad; <bold>LAP</bold> lateral arm plate; <bold>AS</bold> arm spine. Scale bars: 2 mm (<bold>A, C, E</bold>); 1 mm (<bold>B, D</bold>); 0.5 mm (<bold>F</bold>).</p></caption><graphic xmlns:xlink="http://www.w3.org/1999/xlink" xlink:href="zookeys-1123-099_article-87397__-g003.jpg" position="float" orientation="portrait" xlink:type="simple" id="oo_752852.jpg"><uri content-type="original_file" xlink:type="simple">https://binary.pensoft.net/fig/752852</uri></graphic></fig><p>Oral surface flat, covered by thickened skin. Oral shield small to invisible, one madreporite. Adoral shield obscured by skin (Fig. <xref ref-type="fig" rid="F3">3C</xref>). Oral interradial surface covered with several plate-shaped external ossicles (Fig. <xref ref-type="fig" rid="F3">3C</xref>). Six teeth, triangular, forming vertical row on dental plate, each jaw covered by a pair of conical oral tentacles (Fig. <xref ref-type="fig" rid="F3">3C</xref>). Oral papillae invisible or underdeveloped. Two genital slits, small, about 1/4 as long of disc height (1.3 mm long and 260 μm wide), present on oral side of each interradius (Fig. <xref ref-type="fig" rid="F3">3D</xref>). Gonads visible on each interradius (Fig. <xref ref-type="fig" rid="F3">3C, D</xref>).</p><p>Five arms, long and slender, about eight to nine times as long as disc diameter, no abrupt change in width basally (Fig. <xref ref-type="fig" rid="F3">3E</xref>). Proximal segments 2.5 mm wide and 1.7 mm high, with arched aboral surface and flattened oral surface (Fig. <xref ref-type="fig" rid="F3">3E</xref>), gradually tapering toward tip. Arm spines only present on ventral side. First to fourth tentacle pores with one arm spine and following tentacle pores with two arm spines. Outer arm spines slightly shorter than inner ones at proximal segments, but only three-fifths as long as inner spines on middle and distal segments (Fig. <xref ref-type="fig" rid="F3">3F</xref>).</p><p><bold><italic>Color</italic>.</bold> Pink in situ, white in alcohol (Fig. <xref ref-type="fig" rid="F2">2</xref>).</p><p><bold><italic><tp:taxon-name><tp:taxon-name-part taxon-name-part-type="genus" reg="Ossicle">Ossicle</tp:taxon-name-part><tp:taxon-name-part taxon-name-part-type="species" reg="morphology">morphology</tp:taxon-name-part></tp:taxon-name> of holotype</italic>.</bold> Vertebrae articulation streptospondylous, wider than long in proximal segments (Fig. <xref ref-type="fig" rid="F4">4A, B</xref>), longer than wide in distal segments (Fig. <xref ref-type="fig" rid="F5">5A, B</xref>). Oral side of each vertebra with longitudinal groove along midline, deeply depressed, and no oral bridge (Figs <xref ref-type="fig" rid="F4">4C</xref>, <xref ref-type="fig" rid="F5">5C</xref>). Pair of podial basins on oral side moderate in size (Figs <xref ref-type="fig" rid="F4">4C</xref>, <xref ref-type="fig" rid="F5">5C</xref>). Aboral side of each arm vertebra with longitudinal aboral groove, moderately depressed (Figs <xref ref-type="fig" rid="F4">4D</xref>, <xref ref-type="fig" rid="F5">5D</xref>). Lateral furrow of vertebrae declining obliquely from aboral to oral side (Figs <xref ref-type="fig" rid="F4">4E–F</xref>, <xref ref-type="fig" rid="F5">5E–F</xref>). Lateral arm plates crescent-shaped, each associated with one or two arm spines and spine articulations with nerve and muscle opening separated. Spine articulation bulges outward (Fig. <xref ref-type="fig" rid="F6">6A, C</xref>). A ridge on inner side of lateral arm plate, parallel to proximal edge (Fig. <xref ref-type="fig" rid="F6">6B, D</xref>). Arm spines cylindrical, never hooked, bearing fine thorns at tip throughout arms (Figs <xref ref-type="fig" rid="F3">3F</xref>, <xref ref-type="fig" rid="F6">6E–F</xref>).</p><fig id="F4" position="float" orientation="portrait"><object-id xmlns:xlink="http://www.w3.org/1999/xlink" content-type="doi" xlink:type="simple">10.3897/zookeys.1123.87397.figure4</object-id><object-id xmlns:xlink="http://www.w3.org/1999/xlink" content-type="arpha" xlink:type="simple">16F103E6-AD69-561E-8B09-CAA0D1A69EAF</object-id><label>Figure 4.</label><caption><p>Vertebrae in basal arm of <italic><tp:taxon-name><tp:taxon-name-part taxon-name-part-type="genus" reg="Astrodia">Astrodia</tp:taxon-name-part><tp:taxon-name-part taxon-name-part-type="species" reg="duospina">duospina</tp:taxon-name-part></tp:taxon-name></italic> sp. nov. (holotype: RSIO61068) <bold>A</bold> proximal view <bold>B</bold> distal view <bold>C</bold> oral view <bold>D</bold> aboral view <bold>E, F</bold> lateral view. Abbreviations: <bold>PB</bold> podial basin; <bold>LF</bold> lateral furrow. Scale bars: 200 μm (<bold>A–F</bold>).</p></caption><graphic xmlns:xlink="http://www.w3.org/1999/xlink" xlink:href="zookeys-1123-099_article-87397__-g004.jpg" position="float" orientation="portrait" xlink:type="simple" id="oo_752853.jpg"><uri content-type="original_file" xlink:type="simple">https://binary.pensoft.net/fig/752853</uri></graphic></fig><fig id="F5" position="float" orientation="portrait"><object-id xmlns:xlink="http://www.w3.org/1999/xlink" content-type="doi" xlink:type="simple">10.3897/zookeys.1123.87397.figure5</object-id><object-id xmlns:xlink="http://www.w3.org/1999/xlink" content-type="arpha" xlink:type="simple">3CD8741E-4540-52D3-BFB7-9A7C0B9BCB43</object-id><label>Figure 5.</label><caption><p>Vertebrae in distal arm of <italic><tp:taxon-name><tp:taxon-name-part taxon-name-part-type="genus" reg="Astrodia">Astrodia</tp:taxon-name-part><tp:taxon-name-part taxon-name-part-type="species" reg="duospina">duospina</tp:taxon-name-part></tp:taxon-name></italic> sp. nov. (holotype: RSIO61068) <bold>A</bold> proximal view <bold>B</bold> distal view <bold>C</bold> oral view <bold>D</bold> aboral view <bold>E, F</bold> lateral view. Abbreviations: <bold>PB</bold> podial basin; <bold>LF</bold> lateral furrow. Scale bars: 100 μm (<bold>A–F</bold>).</p></caption><graphic xmlns:xlink="http://www.w3.org/1999/xlink" xlink:href="zookeys-1123-099_article-87397__-g005.jpg" position="float" orientation="portrait" xlink:type="simple" id="oo_752854.jpg"><uri content-type="original_file" xlink:type="simple">https://binary.pensoft.net/fig/752854</uri></graphic></fig><fig id="F6" position="float" orientation="portrait"><object-id xmlns:xlink="http://www.w3.org/1999/xlink" content-type="doi" xlink:type="simple">10.3897/zookeys.1123.87397.figure6</object-id><object-id xmlns:xlink="http://www.w3.org/1999/xlink" content-type="arpha" xlink:type="simple">CFFA7A95-10C0-5DE6-87D2-1374F4FC85E4</object-id><label>Figure 6.</label><caption><p>Lateral arm plates and arm spines of <italic><tp:taxon-name><tp:taxon-name-part taxon-name-part-type="genus" reg="Astrodia">Astrodia</tp:taxon-name-part><tp:taxon-name-part taxon-name-part-type="species" reg="duospina">duospina</tp:taxon-name-part></tp:taxon-name></italic> sp. nov. (holotype: RSIO61068) <bold>A, B</bold> lateral arm plates from proximal arm, outer view (<bold>A</bold>), inner view (<bold>B</bold>) <bold>C, D</bold> lateral arm plates from distal arm, outer view (<bold>C</bold>), inner view (<bold>D</bold>) <bold>E, F</bold> arm spines from proximal (<bold>E</bold>) and distal arm (<bold>F</bold>). Abbreviations: <bold>MO</bold> muscle opening; <bold>NO</bold> nerve opening; <bold>R</bold> ridge. Scale bars: 200 μm (<bold>E</bold>); 100 μm (<bold>F</bold>); 90 μm (<bold>A, B</bold>); 60 μm (<bold>C, D</bold>).</p></caption><graphic xmlns:xlink="http://www.w3.org/1999/xlink" xlink:href="zookeys-1123-099_article-87397__-g006.jpg" position="float" orientation="portrait" xlink:type="simple" id="oo_752855.jpg"><uri content-type="original_file" xlink:type="simple">https://binary.pensoft.net/fig/752855</uri></graphic></fig></tp:treatment-sec><tp:treatment-sec sec-type="description" id="SECID0EOEBI"><title>Description of paratypes.</title><p>Two paratypes (RSIO31004, RSIO61069) share the same morphological characteristics as the holotype, disc diameter 10.17 and 13.94 mm, about 1/10 and 1/9 as wide as the length of the arms, respectively. However, the radial shields of RSIO31004 are shorter than the radial shields of the holotype and of</p><p>RSIO61069 (Fig. <xref ref-type="fig" rid="F7">7F</xref>). Three arm spines exceptionally occurred only once in both paratypes (RSIO31004 and RSIO61069), the innermost arm spine of RSIO61069 is the longest and the stoutest, while the middle arm spine of RSIO31004 is the stoutest. (Fig. <xref ref-type="fig" rid="F7">7A, B</xref>). The other paratype (RSIO59012) is smaller, only 6 mm in disc diameter, about 1/3 as wide as the length of the arms and may be a juvenile of this species. The radial shields and the genital silts are much shorter than in the other three specimens (Fig. <xref ref-type="fig" rid="F7">7C, D</xref>). Likewise, the arm spines are shorter than one segment (Fig. <xref ref-type="fig" rid="F7">7E</xref>)</p><fig id="F7" position="float" orientation="portrait"><object-id xmlns:xlink="http://www.w3.org/1999/xlink" content-type="doi" xlink:type="simple">10.3897/zookeys.1123.87397.figure7</object-id><object-id xmlns:xlink="http://www.w3.org/1999/xlink" content-type="arpha" xlink:type="simple">C71A6557-EAE4-580B-A719-61DCB8757348</object-id><label>Figure 7.</label><caption><p>Morphological characters of paratypes of <italic><tp:taxon-name><tp:taxon-name-part taxon-name-part-type="genus" reg="Astrodia">Astrodia</tp:taxon-name-part><tp:taxon-name-part taxon-name-part-type="species" reg="duospina">duospina</tp:taxon-name-part></tp:taxon-name></italic> sp. nov. <bold>A</bold> arm spines of RSIO31004 <bold>B</bold> arm spines of RSIO61069 <bold>C–E</bold> pictures of RSIO59012, oral disc (<bold>C</bold>), aboral disc (<bold>D</bold>), arm and arm spines (<bold>E</bold>) <bold>F</bold> aboral disc of RSIO31004. These specimens have exceptionally three arm spines for an arm segment (shown by an arc in A and B). Abbreviations: <bold>AS</bold> arm spine; <bold>T</bold> teeth; <bold>PO</bold> plate-shaped ossicle; <bold>GS</bold> genital slit; <bold>G</bold> gonad; <bold>RS</bold> radial shield. Scale bars: 2 mm (<bold>F</bold>); 1 mm (<bold>C, E</bold>); 0.5 mm (<bold>A, B, D</bold>).</p></caption><graphic xmlns:xlink="http://www.w3.org/1999/xlink" xlink:href="zookeys-1123-099_article-87397__-g007.jpg" position="float" orientation="portrait" xlink:type="simple" id="oo_752856.jpg"><uri content-type="original_file" xlink:type="simple">https://binary.pensoft.net/fig/752856</uri></graphic></fig></tp:treatment-sec><tp:treatment-sec sec-type="etymology" id="SECID0E4GBI"><title>Etymology.</title><p>The species name <italic>duo</italic> is derived from the Latin numeral word, meaning two, and Latin feminine noun, <italic>spina</italic>, meaning spine, referring to the presence of no more than two arm spines throughout the arm.</p></tp:treatment-sec><tp:treatment-sec sec-type="remarks" id="SECID0EHHBI"><title>Remarks.</title><p>This new species falls within the genus <italic><tp:taxon-name><tp:taxon-name-part taxon-name-part-type="genus" reg="Astrodia">Astrodia</tp:taxon-name-part></tp:taxon-name></italic> by only possessing cylindrical unhooked arm spines. The new species resembles <italic><tp:taxon-name><tp:taxon-name-part taxon-name-part-type="genus" reg="Astrodia">Astrodia</tp:taxon-name-part><tp:taxon-name-part taxon-name-part-type="species" reg="abyssicola">abyssicola</tp:taxon-name-part></tp:taxon-name></italic> mostly by having plate-shaped external ossicles on the aboral disc and crescent-shaped lateral arm plates. However, the oral papillae are indistinct or underdeveloped in <italic><tp:taxon-name><tp:taxon-name-part taxon-name-part-type="genus" reg="Astrodia">Astrodia</tp:taxon-name-part><tp:taxon-name-part taxon-name-part-type="species" reg="duospina">duospina</tp:taxon-name-part></tp:taxon-name></italic>, which can be used to distinguish the two species from each other (Fig. <xref ref-type="fig" rid="F3">3D</xref>). Moreover, the genital slits are very short in <italic><tp:taxon-name><tp:taxon-name-part taxon-name-part-type="genus" reg="Astrodia">Astrodia</tp:taxon-name-part><tp:taxon-name-part taxon-name-part-type="species" reg="abyssicola">abyssicola</tp:taxon-name-part></tp:taxon-name></italic>, which are only one-fifth of the height of the disc, while <italic><tp:taxon-name><tp:taxon-name-part taxon-name-part-type="genus" reg="Astrodia">Astrodia</tp:taxon-name-part><tp:taxon-name-part taxon-name-part-type="species" reg="duospina">duospina</tp:taxon-name-part></tp:taxon-name></italic> has larger genital slits, being longer than one-fourth the height of the disc (Fig. <xref ref-type="fig" rid="F3">3C</xref>). <italic><tp:taxon-name><tp:taxon-name-part taxon-name-part-type="genus" reg="Astrodia">Astrodia</tp:taxon-name-part><tp:taxon-name-part taxon-name-part-type="species" reg="duospina">duospina</tp:taxon-name-part></tp:taxon-name></italic> can easily be distinguished from <tp:taxon-name><tp:taxon-name-part taxon-name-part-type="genus" reg="Astrodia">A.</tp:taxon-name-part><tp:taxon-name-part taxon-name-part-type="species" reg="plana">plana</tp:taxon-name-part></tp:taxon-name> and <tp:taxon-name><tp:taxon-name-part taxon-name-part-type="genus" reg="Astrodia">A.</tp:taxon-name-part><tp:taxon-name-part taxon-name-part-type="species" reg="excavata">excavata</tp:taxon-name-part></tp:taxon-name> by external ossicles and lateral arm plates. External ossicles are plate-shaped on the aboral surface of the disc in <italic><tp:taxon-name><tp:taxon-name-part taxon-name-part-type="genus" reg="Astrodia">Astrodia</tp:taxon-name-part><tp:taxon-name-part taxon-name-part-type="species" reg="duospina">duospina</tp:taxon-name-part></tp:taxon-name></italic> (Fig. <xref ref-type="fig" rid="F3">3A, B</xref>), but are absent in <italic><tp:taxon-name><tp:taxon-name-part taxon-name-part-type="genus" reg="Astrodia">A.</tp:taxon-name-part><tp:taxon-name-part taxon-name-part-type="species" reg="plana">plana</tp:taxon-name-part></tp:taxon-name></italic>. Lateral arm plates are not projecting in the new species (Fig. <xref ref-type="fig" rid="F3">3E</xref>), but are distinctly projecting from the oral surface of the arm in <italic><tp:taxon-name><tp:taxon-name-part taxon-name-part-type="genus" reg="Astrodia">A.</tp:taxon-name-part><tp:taxon-name-part taxon-name-part-type="species" reg="excavata">excavata</tp:taxon-name-part></tp:taxon-name></italic>. Additionally, the new species differs from <italic><tp:taxon-name><tp:taxon-name-part taxon-name-part-type="genus" reg="Astrodia">A.</tp:taxon-name-part><tp:taxon-name-part taxon-name-part-type="species" reg="tenuispina">tenuispina</tp:taxon-name-part></tp:taxon-name></italic> by having distinctly smaller genital slits (Figs <xref ref-type="fig" rid="F3">3C</xref>, <xref ref-type="fig" rid="F7">7C</xref>).</p><p><italic><tp:taxon-name><tp:taxon-name-part taxon-name-part-type="genus" reg="Astrodia">Astrodia</tp:taxon-name-part><tp:taxon-name-part taxon-name-part-type="species" reg="tenuispina">tenuispina</tp:taxon-name-part></tp:taxon-name></italic> is a widely distributed species and was characterized by having slender unhooked arm spines, small and short oral papillae, separated genital slits (<xref ref-type="bibr" rid="B20">Verrill 1884</xref>). <xref ref-type="bibr" rid="B1">Baker (1980)</xref> compared specimens from south of Australia and the northwest Atlantic, described this species with 2 or 3 arm spines, and imbricating punctate scales on the disc surface. <xref ref-type="bibr" rid="B14">Okanishi and Fujita (2014)</xref> redescribed this species as with plate-shaped external ossicles on the periphery of the aboral disc, granule-shaped on the central disc, genital slits half of the height of the disc, lateral arm plates not projecting. According to these descriptions, <italic><tp:taxon-name><tp:taxon-name-part taxon-name-part-type="genus" reg="Astrodia">A.</tp:taxon-name-part><tp:taxon-name-part taxon-name-part-type="species" reg="duospina">duospina</tp:taxon-name-part></tp:taxon-name></italic> sp. nov. can be differentiated from <italic><tp:taxon-name><tp:taxon-name-part taxon-name-part-type="genus" reg="Astrodia">A.</tp:taxon-name-part><tp:taxon-name-part taxon-name-part-type="species" reg="tenuispina">tenuispina</tp:taxon-name-part></tp:taxon-name></italic> by having smaller genital slits and indistinct oral papillae. Furthermore, in two of the three large specimens of the new species, three arm spines were observed exceptionally at one arm segment (Fig. <xref ref-type="fig" rid="F7">7A, B</xref>), while the other three species possess three arm spines at several successive segments in the middle part of the arms. Since only a small number of specimens were examined, this characteristic was not used to distinguish the new species from its congeners, and more specimens should be examined before a robust result can be achieved.</p></tp:treatment-sec><ref-list><ref id="B20"><mixed-citation xmlns:xlink="http://www.w3.org/1999/xlink" xlink:type="simple"><person-group><name name-style="western"><surname>Verrill</surname><given-names>AE</given-names></name></person-group> (<year>1884</year>) <article-title>Notice of the remarkable marine fauna occupying the outer banks off the southern Coast of New England.</article-title><source>American Journal of Science</source><volume>28</volume>(<issue>165</issue>): <fpage>213</fpage>–<lpage>220</lpage>. <ext-link xlink:href="10.2475/ajs.s3-28.165.213" ext-link-type="doi" xlink:type="simple">https://doi.org/10.2475/ajs.s3-28.165.213</ext-link></mixed-citation></ref><ref id="B1"><mixed-citation xmlns:xlink="http://www.w3.org/1999/xlink" xlink:type="simple"><person-group><name name-style="western"><surname>Baker</surname><given-names>AN</given-names></name></person-group> (<year>1980</year>) <article-title>Euryalinid <tp:taxon-name><tp:taxon-name-part taxon-name-part-type="class">Ophiuroidea</tp:taxon-name-part></tp:taxon-name> (<tp:taxon-name><tp:taxon-name-part taxon-name-part-type="phylum">Echinodermata</tp:taxon-name-part></tp:taxon-name>) from Australia, New Zealand, and the south-west Pacific Ocean.</article-title><source>New Zealand Journal of Zoology</source><volume>7</volume>(<issue>1</issue>): <fpage>11</fpage>–<lpage>83</lpage>. <ext-link xlink:href="10.1080/03014223.1980.10423763" ext-link-type="doi" xlink:type="simple">https://doi.org/10.1080/03014223.1980.10423763</ext-link></mixed-citation></ref><ref id="B14"><mixed-citation xmlns:xlink="http://www.w3.org/1999/xlink" xlink:type="simple"><person-group><name name-style="western"><surname>Okanishi</surname><given-names>M</given-names></name><name name-style="western"><surname>Fujita</surname><given-names>T</given-names></name></person-group> (<year>2014</year>) <article-title>A taxonomic review of the genus <italic><tp:taxon-name><tp:taxon-name-part taxon-name-part-type="genus">Astrodia</tp:taxon-name-part></tp:taxon-name></italic> (<tp:taxon-name><tp:taxon-name-part taxon-name-part-type="phylum">Echinodermata</tp:taxon-name-part></tp:taxon-name>: <tp:taxon-name><tp:taxon-name-part taxon-name-part-type="class">Ophiuroidea</tp:taxon-name-part></tp:taxon-name>: <tp:taxon-name><tp:taxon-name-part taxon-name-part-type="family">Asteronychidae</tp:taxon-name-part></tp:taxon-name>).</article-title><source>Journal of the Marine Biological Association of the United Kingdom</source><volume>94</volume>(<issue>1</issue>): <fpage>187</fpage>–<lpage>201</lpage>. <ext-link xlink:href="10.1017/S0025315413001331" ext-link-type="doi" xlink:type="simple">https://doi.org/10.1017/S0025315413001331</ext-link></mixed-citation></ref></ref-list></tp:taxon-treatment>
