# Supplementary material for: ﻿Description of two species of the genus Astrodia Verrill, 1899 (Ophiuroidea, Euryalida, Asteronychidae), including a new species from seamounts in the West Pacific
Source: Zookeys. 2022 Oct 4;1123:99–122. doi: 10.3897/zookeys.1123.87397 (PMC9836647; doi:10.3897/zookeys.1123.87397)
Supplement: XML Treatment for Astrodia abyssicola [file zookeys.1123.87397-treatment2.xml]

<!DOCTYPE tp:taxon-treatment
  PUBLIC "-//TaxonX//DTD Taxonomic Treatment Publishing DTD v0 20100105//EN" "tax-treatment-NSO.dtd">
<tp:taxon-treatment xmlns:tp="http://www.plazi.org/taxpub"><tp:treatment-meta><kwd-group><label>Taxon classification</label><kwd>
                  <named-content content-type="kingdom">Animalia</named-content>
                </kwd><kwd>
                  <named-content content-type="order">Euryalida</named-content>
                </kwd><kwd>
                  <named-content content-type="family">Asteronychidae</named-content>
                </kwd></kwd-group><mixed-citation publication-type="journal"><person-group><name><surname>Xie</surname><given-names>Xiaojun</given-names></name><name><surname>Lu</surname><given-names>Bo</given-names></name><name><surname>Pang</surname><given-names>Jie</given-names></name><name><surname>Zhang</surname><given-names>Dongsheng</given-names></name></person-group><article-title>﻿Description of two species of the genus <italic><tp:taxon-name><tp:taxon-name-part taxon-name-part-type="genus" reg="Astrodia">Astrodia</tp:taxon-name-part></tp:taxon-name></italic> Verrill, 1899 (<tp:taxon-name><tp:taxon-name-part taxon-name-part-type="class">Ophiuroidea</tp:taxon-name-part></tp:taxon-name>, <tp:taxon-name><tp:taxon-name-part taxon-name-part-type="order">Euryalida</tp:taxon-name-part></tp:taxon-name>, <tp:taxon-name><tp:taxon-name-part taxon-name-part-type="family">Asteronychidae</tp:taxon-name-part></tp:taxon-name>), including a new species from seamounts in the West Pacific</article-title><source>Zookeys</source><day>04</day><month>10</month><year>2022</year><volume>1123</volume><fpage>99</fpage><lpage>122</lpage><pub-id pub-id-type="doi">10.3897/zookeys.1123.87397</pub-id></mixed-citation></tp:treatment-meta><tp:nomenclature><label>﻿</label><tp:taxon-name>
                <object-id xmlns:xlink="http://www.w3.org/1999/xlink" content-type="arpha" xlink:type="simple">6318B1AF-001E-5BE3-A22D-1E19EC49DFBE</object-id>
                <tp:taxon-name-part taxon-name-part-type="genus" reg="Astrodia">Astrodia</tp:taxon-name-part>
                <tp:taxon-name-part taxon-name-part-type="species" reg="abyssicola">abyssicola</tp:taxon-name-part>
              </tp:taxon-name><tp:taxon-authority>(Lyman, 1879)</tp:taxon-authority><xref ref-type="fig" rid="F8">Figs 8</xref><xref ref-type="fig" rid="F9">, 9</xref><xref ref-type="fig" rid="F10">, 10</xref><xref ref-type="fig" rid="F11">, 11</xref><xref ref-type="fig" rid="F12">, 12</xref><tp:nomenclature-citation-list><tp:nomenclature-citation><tp:taxon-name>
                    <tp:taxon-name-part taxon-name-part-type="genus" reg="Ophiocreas">Ophiocreas</tp:taxon-name-part>
                    <tp:taxon-name-part taxon-name-part-type="species" reg="abyssicola">abyssicola</tp:taxon-name-part>
                  </tp:taxon-name><comment>Lyman, 1879: 64–65, plate 17, figs 470–473.</comment></tp:nomenclature-citation><tp:nomenclature-citation><tp:taxon-name>
                    <tp:taxon-name-part taxon-name-part-type="genus" reg="Astrodia">Astrodia</tp:taxon-name-part>
                    <tp:taxon-name-part taxon-name-part-type="species" reg="abyssicola">abyssicola</tp:taxon-name-part>
                  </tp:taxon-name><comment>: <xref ref-type="bibr" rid="B14">Okanishi and Fujita 2014</xref>: 188–192, figs 2–4.</comment></tp:nomenclature-citation></tp:nomenclature-citation-list></tp:nomenclature><tp:treatment-sec sec-type="material" id="SECID0ENQBI"><title>Material examined.</title><p>China • 1 specimen; Philippine Sea, Kyushu-Palau Ridge, Mugiboshi Seamount; 16.57.14'N, 134.52.7'E; depth 3225 m; 11 August 2021; collected by an HOV JIAOLONG; preserved in alcohol; RSIO68002.</p></tp:treatment-sec><tp:treatment-sec sec-type="description" id="SECID0ESQBI"><title>Description.</title><p>Disc pentagonal and almost flat, 10 mm in diameter, 3.2 mm in height, skin wrinkled under dry conditions (Fig. <xref ref-type="fig" rid="F9">9A, B</xref>). Aboral surface of disc lacks external ossicles (Fig. <xref ref-type="fig" rid="F9">9A, B</xref>). Radial shields narrow, slightly tumid, bar-like, without granules or spines, and almost reaching center of disc. (Fig. <xref ref-type="fig" rid="F9">9A</xref>). Approximately 3.8 mm long and 0.6 mm wide in center and 0.8 mm wide on periphery (Fig. <xref ref-type="fig" rid="F9">9A</xref>).</p><p>Oral surface flat, covered by thin skin, and lacking external ossicles (Fig. <xref ref-type="fig" rid="F9">9C</xref>). Oral shield triangular, one madreporite (Fig. <xref ref-type="fig" rid="F9">9D</xref>). Adoral shield big and thick, quadrangular, and longer than wide (Fig. <xref ref-type="fig" rid="F9">9D</xref>). Teeth spearhead-shaped, vertically on dental plate; each jaw bears a pair of short, conical oral tentacles (Fig. <xref ref-type="fig" rid="F9">9C</xref>). Oral papillae indistinct or underdeveloped (Fig. <xref ref-type="fig" rid="F9">9C</xref>). Two genital slits very short, 560 μm long and 110 μm wide, present on oral side of each interradius. Gonads visible in each interradius (Fig. <xref ref-type="fig" rid="F9">9D</xref>).</p><p>Five arms, long and slender, about nine to ten times as long as disc diameter, no abrupt change in width basally (Fig. <xref ref-type="fig" rid="F9">9E</xref>). Proximal portion of arm 1.8 mm wide and 420 μm high, with arched aboral surface and flattened oral surface. Arms tapering gradually toward tip. Arm spines only present in ventral part of arm. First to third tentacle pores without arm spines, fourth tentacle pores with one arm spine and following tentacle pores with two arm spines. Inner arm spines longer than outer arm spines. On middle and distal part of arm, outer arm spines three-fourths as long as inner spines (Fig. <xref ref-type="fig" rid="F9">9F</xref>). Three arm spines occurred once in two of the five arms. Lateral arm plates not projecting on arms.</p><p><bold><italic>Color</italic>.</bold> Bright pink in situ, entirely white in alcohol (Fig. <xref ref-type="fig" rid="F8">8B, C</xref>).</p><fig id="F8" position="float" orientation="portrait"><object-id xmlns:xlink="http://www.w3.org/1999/xlink" content-type="doi" xlink:type="simple">10.3897/zookeys.1123.87397.figure8</object-id><object-id xmlns:xlink="http://www.w3.org/1999/xlink" content-type="arpha" xlink:type="simple">B63F1D12-066C-521B-A458-5AD3A203EDC4</object-id><label>Figure 8.</label><caption><p>In situ and on-board photos of <italic><tp:taxon-name><tp:taxon-name-part taxon-name-part-type="genus" reg="Astrodia">Astrodia</tp:taxon-name-part><tp:taxon-name-part taxon-name-part-type="species" reg="abyssicola">abyssicola</tp:taxon-name-part></tp:taxon-name></italic><bold>A</bold> photo in situ (RSIO68002, attached to an unidentified sea pen species) <bold>B, C</bold> photos on board (RSIO68002), aboral side (<bold>B</bold>), oral side (<bold>C</bold>). Scale bars: 10 mm (<bold>B, C</bold>).</p></caption><graphic xmlns:xlink="http://www.w3.org/1999/xlink" xlink:href="zookeys-1123-099_article-87397__-g008.jpg" position="float" orientation="portrait" xlink:type="simple" id="oo_752857.jpg"><uri content-type="original_file" xlink:type="simple">https://binary.pensoft.net/fig/752857</uri></graphic></fig><fig id="F9" position="float" orientation="portrait"><object-id xmlns:xlink="http://www.w3.org/1999/xlink" content-type="doi" xlink:type="simple">10.3897/zookeys.1123.87397.figure9</object-id><object-id xmlns:xlink="http://www.w3.org/1999/xlink" content-type="arpha" xlink:type="simple">D1AA3CC7-868E-5F9F-8722-120261258475</object-id><label>Figure 9.</label><caption><p>Morphological characters of <italic><tp:taxon-name><tp:taxon-name-part taxon-name-part-type="genus" reg="Astrodia">Astrodia</tp:taxon-name-part><tp:taxon-name-part taxon-name-part-type="species" reg="abyssicola">abyssicola</tp:taxon-name-part></tp:taxon-name></italic> (RSIO68002) <bold>A</bold> aboral view of the disc <bold>B</bold> center of the aboral disc <bold>C</bold> oral view of the disc <bold>D</bold> genital silts <bold>E</bold> aboral view of the arms <bold>F</bold> arms spines. Abbreviations: <bold>RS</bold> radial shield; <bold>M</bold> madreporite; <bold>T</bold> teeth; <bold>ADS</bold> adoral shield; <bold>OT</bold> oral tentacle; <bold>GS</bold> genital slit; <bold>G</bold> gonad; <bold>LAP</bold> lateral arm plate; <bold>AS</bold> arm spine. Scale bars: 2 mm (<bold>A, C, E</bold>); 1 mm (<bold>B, D, F</bold>).</p></caption><graphic xmlns:xlink="http://www.w3.org/1999/xlink" xlink:href="zookeys-1123-099_article-87397__-g009.jpg" position="float" orientation="portrait" xlink:type="simple" id="oo_752858.jpg"><uri content-type="original_file" xlink:type="simple">https://binary.pensoft.net/fig/752858</uri></graphic></fig><p><bold><italic><tp:taxon-name><tp:taxon-name-part taxon-name-part-type="genus" reg="Ossicle">Ossicle</tp:taxon-name-part><tp:taxon-name-part taxon-name-part-type="species" reg="morphology">morphology</tp:taxon-name-part></tp:taxon-name></italic>.</bold> Vertebrae articulation streptospondylous, wider than long in proximal segments (Fig. <xref ref-type="fig" rid="F10">10A, B</xref>), longer than wide in distal segments (Fig. <xref ref-type="fig" rid="F11">11A, B</xref>). Oral side of each vertebra with longitudinal groove along midline, deeply depressed, and no oral bridge (Figs <xref ref-type="fig" rid="F10">10C</xref>, <xref ref-type="fig" rid="F11">11C</xref>). Pair of podial basins on oral side moderate in size (Figs <xref ref-type="fig" rid="F10">10C</xref>, <xref ref-type="fig" rid="F11">11C</xref>). Aboral side of each arm vertebra with longitudinal aboral groove,moderately depressed (Figs <xref ref-type="fig" rid="F10">10D</xref>, <xref ref-type="fig" rid="F11">11D</xref>). Lateral furrow of vertebrae declining obliquely from aboral to oral side (Figs <xref ref-type="fig" rid="F10">10E, F</xref>, <xref ref-type="fig" rid="F11">11E, F</xref>). Lateral arm plates crescent-shaped, each associated with one or two arm spines. Spine articulations with separated nerve and muscle openings, bulging outwards (Fig. <xref ref-type="fig" rid="F12">12A, C</xref>). A ridge on inner side of lateral arm plate (Fig. <xref ref-type="fig" rid="F12">12D</xref>). Arm spines cylindrical, never hooked, bearing fine thorns at apex throughout arms (Fig. <xref ref-type="fig" rid="F12">12E, F</xref>).</p><fig id="F10" position="float" orientation="portrait"><object-id xmlns:xlink="http://www.w3.org/1999/xlink" content-type="doi" xlink:type="simple">10.3897/zookeys.1123.87397.figure10</object-id><object-id xmlns:xlink="http://www.w3.org/1999/xlink" content-type="arpha" xlink:type="simple">389662A4-590E-5197-9358-8C2D2501EDE0</object-id><label>Figure 10.</label><caption><p>Vertebrae in basal arm of <italic><tp:taxon-name><tp:taxon-name-part taxon-name-part-type="genus" reg="Astrodia">Astrodia</tp:taxon-name-part><tp:taxon-name-part taxon-name-part-type="species" reg="abyssicola">abyssicola</tp:taxon-name-part></tp:taxon-name></italic> (RSIO68002) <bold>A</bold> proximal view <bold>B</bold> distal view <bold>C</bold> oral view <bold>D</bold> aboral view <bold>E, F</bold> lateral view. Abbreviations: <bold>PB</bold> podial basin; <bold>LF</bold> lateral furrow. Scale bars: 150 μm (<bold>A–F</bold>).</p></caption><graphic xmlns:xlink="http://www.w3.org/1999/xlink" xlink:href="zookeys-1123-099_article-87397__-g010.jpg" position="float" orientation="portrait" xlink:type="simple" id="oo_752859.jpg"><uri content-type="original_file" xlink:type="simple">https://binary.pensoft.net/fig/752859</uri></graphic></fig><fig id="F11" position="float" orientation="portrait"><object-id xmlns:xlink="http://www.w3.org/1999/xlink" content-type="doi" xlink:type="simple">10.3897/zookeys.1123.87397.figure11</object-id><object-id xmlns:xlink="http://www.w3.org/1999/xlink" content-type="arpha" xlink:type="simple">5C067A05-B40D-5D3B-AB73-A2259295B220</object-id><label>Figure 11.</label><caption><p>Vertebrae in distal arm of <italic><tp:taxon-name><tp:taxon-name-part taxon-name-part-type="genus" reg="Astrodia">Astrodia</tp:taxon-name-part><tp:taxon-name-part taxon-name-part-type="species" reg="abyssicola">abyssicola</tp:taxon-name-part></tp:taxon-name></italic> holotype: RSIO68002) <bold>A</bold> proximal view <bold>B</bold> distal view <bold>C</bold> oral view <bold>D</bold> aboral view <bold>E, F</bold> lateral view. Abbreviations: <bold>PB</bold> podial basin; <bold>LF</bold> lateral furrow. Scale bars: 150 μm (<bold>C, D, E</bold>); 90 μm (<bold>A, B, F</bold>).</p></caption><graphic xmlns:xlink="http://www.w3.org/1999/xlink" xlink:href="zookeys-1123-099_article-87397__-g011.jpg" position="float" orientation="portrait" xlink:type="simple" id="oo_752860.jpg"><uri content-type="original_file" xlink:type="simple">https://binary.pensoft.net/fig/752860</uri></graphic></fig><fig id="F12" position="float" orientation="portrait"><object-id xmlns:xlink="http://www.w3.org/1999/xlink" content-type="doi" xlink:type="simple">10.3897/zookeys.1123.87397.figure12</object-id><object-id xmlns:xlink="http://www.w3.org/1999/xlink" content-type="arpha" xlink:type="simple">FE8CF9FD-D748-5950-8875-A0BBB5FE6345</object-id><label>Figure 12.</label><caption><p>Lateral arm plates and arm spines of <italic><tp:taxon-name><tp:taxon-name-part taxon-name-part-type="genus" reg="Astrodia">Astrodia</tp:taxon-name-part><tp:taxon-name-part taxon-name-part-type="species" reg="abyssicola">abyssicola</tp:taxon-name-part></tp:taxon-name></italic> (RSIO68002) <bold>A, B</bold> lateral arm plates from the proximal arm, outer view (<bold>A</bold>), and inner view (<bold>B</bold>) <bold>C, D</bold> lateral arm plates from the distal arm, outer view (<bold>C</bold>), and inner view (<bold>D</bold>) <bold>E, F</bold> arm spines from proximal (E) and distal (F). Abbreviations: <bold>MO</bold> muscle opening; <bold>NO</bold> nerve opening; <bold>R</bold> ridge. Scale bars: 90 μm (<bold>A, B, F</bold>); 60 μm (<bold>C, D, E</bold>).</p></caption><graphic xmlns:xlink="http://www.w3.org/1999/xlink" xlink:href="zookeys-1123-099_article-87397__-g012.jpg" position="float" orientation="portrait" xlink:type="simple" id="oo_752861.jpg"><uri content-type="original_file" xlink:type="simple">https://binary.pensoft.net/fig/752861</uri></graphic></fig></tp:treatment-sec><tp:treatment-sec sec-type="remarks" id="SECID0EZ2BI"><title>Remarks.</title><p><italic><tp:taxon-name><tp:taxon-name-part taxon-name-part-type="genus" reg="Ophiocreas">Ophiocreas</tp:taxon-name-part><tp:taxon-name-part taxon-name-part-type="species" reg="abyssicola">abyssicola</tp:taxon-name-part></tp:taxon-name></italic> was first described by <xref ref-type="bibr" rid="B9">Lyman (1879)</xref>. <xref ref-type="bibr" rid="B14">Okanishi and Fujita (2014)</xref> transferred O. <italic><tp:taxon-name><tp:taxon-name-part taxon-name-part-type="genus" reg="Ophiocreas"/><tp:taxon-name-part taxon-name-part-type="species" reg="abyssicola">abyssicola</tp:taxon-name-part></tp:taxon-name></italic> to the genus <italic><tp:taxon-name><tp:taxon-name-part taxon-name-part-type="genus" reg="Astrodia">Astrodia</tp:taxon-name-part></tp:taxon-name></italic> and redescribed it. This specimen (RSIO68002) was identical to <italic><tp:taxon-name><tp:taxon-name-part taxon-name-part-type="genus" reg="Astrodia">Astrodia</tp:taxon-name-part><tp:taxon-name-part taxon-name-part-type="species" reg="abyssicola">abyssicola</tp:taxon-name-part></tp:taxon-name></italic> by having 0~2 arm spines, rather short genital slits and crescent-shaped lateral arm plates. However, this specimen lacks external ossicles on the disc and arms, which is different from previous descriptions of <italic><tp:taxon-name><tp:taxon-name-part taxon-name-part-type="genus" reg="Astrodia">Astrodia</tp:taxon-name-part><tp:taxon-name-part taxon-name-part-type="species" reg="abyssicola">abyssicola</tp:taxon-name-part></tp:taxon-name></italic> by <xref ref-type="bibr" rid="B14">Okanishi and Fujita (2014)</xref> as having plate-shaped external ossicles on the periphery. Nevertheless, the genetic distance of COI and 16S (2.9% and 1.9%) between the new collected specimen and <italic><tp:taxon-name><tp:taxon-name-part taxon-name-part-type="genus" reg="Astrodia">A.</tp:taxon-name-part><tp:taxon-name-part taxon-name-part-type="species" reg="abyssicola">abyssicola</tp:taxon-name-part></tp:taxon-name></italic> are too small to justify two different species. Therefore, this specimen was identified as <italic><tp:taxon-name><tp:taxon-name-part taxon-name-part-type="genus" reg="Astrodia">A.</tp:taxon-name-part><tp:taxon-name-part taxon-name-part-type="species" reg="abyssicola">abyssicola</tp:taxon-name-part></tp:taxon-name></italic>, thus the external ossicles on the aboral surface of the disc could be plate-shaped or absent in this species.</p></tp:treatment-sec><ref-list><ref id="B14"><mixed-citation xmlns:xlink="http://www.w3.org/1999/xlink" xlink:type="simple"><person-group><name name-style="western"><surname>Okanishi</surname><given-names>M</given-names></name><name name-style="western"><surname>Fujita</surname><given-names>T</given-names></name></person-group> (<year>2014</year>) <article-title>A taxonomic review of the genus <italic><tp:taxon-name><tp:taxon-name-part taxon-name-part-type="genus">Astrodia</tp:taxon-name-part></tp:taxon-name></italic> (<tp:taxon-name><tp:taxon-name-part taxon-name-part-type="phylum">Echinodermata</tp:taxon-name-part></tp:taxon-name>: <tp:taxon-name><tp:taxon-name-part taxon-name-part-type="class">Ophiuroidea</tp:taxon-name-part></tp:taxon-name>: <tp:taxon-name><tp:taxon-name-part taxon-name-part-type="family">Asteronychidae</tp:taxon-name-part></tp:taxon-name>).</article-title><source>Journal of the Marine Biological Association of the United Kingdom</source><volume>94</volume>(<issue>1</issue>): <fpage>187</fpage>–<lpage>201</lpage>. <ext-link xlink:href="10.1017/S0025315413001331" ext-link-type="doi" xlink:type="simple">https://doi.org/10.1017/S0025315413001331</ext-link></mixed-citation></ref><ref id="B9"><mixed-citation xmlns:xlink="http://www.w3.org/1999/xlink" xlink:type="simple"><person-group><name name-style="western"><surname>Lyman</surname><given-names>T</given-names></name></person-group> (<year>1879</year>) <article-title><tp:taxon-name><tp:taxon-name-part taxon-name-part-type="family">Ophiuridae</tp:taxon-name-part></tp:taxon-name> and <tp:taxon-name><tp:taxon-name-part taxon-name-part-type="family">Astrophytidae</tp:taxon-name-part></tp:taxon-name> of the “Challenger” expedition. Part II.</article-title><source>Bulletin of the Museum of Comparative Zoology at Harvard College, Cambridge, Mass</source><volume>6</volume>: <fpage>17</fpage>–<lpage>83</lpage>. <ext-link xlink:href="https://www.biodiversitylibrary.org/page/31068674#page/27/mode/1up" ext-link-type="uri" xlink:type="simple">https://www.biodiversitylibrary.org/page/31068674#page/27/mode/1up</ext-link></mixed-citation></ref></ref-list></tp:taxon-treatment>
